# Supplementary material for: Genome-Wide Identification and Expression Analysis of PaNRT Gene Family Under Various Nitrogen Conditions in Avocado (Persea americana Mill.)
Source: Genes (Basel). 2024 Dec 14;15(12):1600. doi: 10.3390/genes15121600 (PMC11675230; doi:10.3390/genes15121600)
Supplement: Supplementary file 1 [file genes-15-01600-s001.zip › Table S1.xlsx]

## Sheet: Sheet1
Table S1. Primers used in this study.
Name	Sequences
PaNRT1.11-qPCR-F	ACTGGGTTTGCACAGGTGAT
PaNRT1.11-qPCR-R	GAAGCTGACCCATCAGGGTT
PaNRT1.16-qPCR-F	ACAAAATCAGCCACCACCCT
PaNRT1.16-qPCR-R	ATGGTGTGGGCCTCAAGAAG
PaNRT1.18-qPCR-F	ATACTTCGGCCGCTTTTGGA
PaNRT1.18-qPCR-R	GCCCGAGCCAATAGATGTGA
PaNRT1.28-qPCR-F	GCGTTGTTGAAGGCGCTAAA
PaNRT1.28-qPCR-R	GCCTAAGGTCGCCAGTTTCT
PaNRT1.48-qPCR-F	CCGTTGCTAGACAAGGTGGA
PaNRT1.48-qPCR-R	TCGCCAGTTGCCTGATTGAT
PaNRT1.56-qPCR-F	CATCTGGGCCGATACTGGAC
PaNRT1.56-qPCR-R	TCTCTACACACGTCTGGGGT
PaNRT2.1-qPCR-F	TCTCAATAGCAGCACCCCAC
PaNRT2.1-qPCR-R	TGGCAGTGAGGTTGAGGTTG
PaNRT2.3-qPCR-F	ATTGCCTCAGTTTCCGGGAG
PaNRT2.3-qPCR-R	TGAACCTGACGGCCACATAC
PaActin-qPCR-F	AACATTGTGCTTAGCGGTGGTTCC
PaActin-qPCR-R	TCCACATCTGTTGGAAGGTGCTCA
