# Supplementary material for: Genome-Wide Identification and Expression Analysis of PaNRT Gene Family Under Various Nitrogen Conditions in Avocado (Persea americana Mill.)
Source: Genes (Basel). 2024 Dec 14;15(12):1600. doi: 10.3390/genes15121600 (PMC11675230; doi:10.3390/genes15121600)
Supplement: Supplementary file 1 [file genes-15-01600-s001.zip › Table S2.xlsx]

## Sheet: Sheet1
Table S2. The potential cis-elements in the promoter region of 61 PaNRT genes.
Gene name	Motif name	Sequence	Position	Length (bp)	Motif description
PaNRT1.1	TGA-element	AACGAC	323	6	Auxin-responsive element
PaNRT1.1	G-Box	CACGTT	1622	6	Light responsiveness
PaNRT1.1	G-Box	CACGTG	1934	6	Light responsiveness
PaNRT1.1	G-box	TACGTG	340	6	Light responsiveness
PaNRT1.1	G-box	CACGTG	1934	6	Light responsiveness
PaNRT1.1	TCA-element	TCAGAAGAGG	1730	9	Salicylic acid responsiveness
PaNRT1.1	ABRE	ACGTG	340	5	Abscisic acid responsiveness
PaNRT1.1	ABRE	ACGTG	1622	5	Abscisic acid responsiveness
PaNRT1.1	ABRE	CACGTG	1934	6	Abscisic acid responsiveness
PaNRT1.1	ABRE	ACGTG	1935	5	Abscisic acid responsiveness
PaNRT1.1	TGACG-motif	TGACG	217	5	MeJA-responsiveness
PaNRT1.1	CGTCA-motif	CGTCA	217	5	MeJA-responsiveness
PaNRT1.1	MBS	CAACTG	1984	6	Drought-inducibility
PaNRT1.2	ACE	CTAACGTATT	1834	9	Light responsiveness
PaNRT1.2	TCA-element	CCATCTTTTT	1229	9	Salicylic acid responsiveness
PaNRT1.2	ABRE	AACCCGG	1132	7	Abscisic acid responsiveness
PaNRT1.2	P-box	CCTTTTG	99	7	Gibberellin-responsiveness
PaNRT1.2	P-box	CCTTTTG	1052	7	Gibberellin-responsiveness
PaNRT1.3	TGA-element	AACGAC	1434	6	Auxin-responsive element
PaNRT1.3	TGA-element	AACGAC	1875	6	Auxin-responsive element
PaNRT1.3	G-Box	CACGTG	427	6	Light responsiveness
PaNRT1.3	G-box	ACACGTGT	426	8	Light responsiveness
PaNRT1.3	G-box	CACGTG	427	6	Light responsiveness
PaNRT1.3	LTR	CCGAAA	451	6	Low-temperature responsiveness
PaNRT1.3	ABRE	AACCCGG	74	7	Abscisic acid responsiveness
PaNRT1.3	ABRE	GACACGTGGC	425	9	Abscisic acid responsiveness
PaNRT1.3	ABRE	CACGTG	427	6	Abscisic acid responsiveness
PaNRT1.3	ABRE	ACGTG	428	5	Abscisic acid responsiveness
PaNRT1.3	CGTCA-motif	CGTCA	771	5	MeJA-responsiveness
PaNRT1.3	TGACG-motif	TGACG	771	5	MeJA-responsiveness
PaNRT1.3	MBS	CAACTG	1051	6	Drought-inducibility
PaNRT1.3	MBS	CAACTG	1451	6	Drought-inducibility
PaNRT1.4	TGA-element	AACGAC	1033	6	Auxin-responsive element
PaNRT1.4	ACE	GCGACGTACC	788	9	Light responsiveness
PaNRT1.4	G-box	CACGAC	1147	6	Light responsiveness
PaNRT1.4	TGACG-motif	TGACG	150	5	MeJA-responsiveness
PaNRT1.4	TGACG-motif	TGACG	216	5	MeJA-responsiveness
PaNRT1.4	TGACG-motif	TGACG	1814	5	MeJA-responsiveness
PaNRT1.4	CGTCA-motif	CGTCA	150	5	MeJA-responsiveness
PaNRT1.4	CGTCA-motif	CGTCA	216	5	MeJA-responsiveness
PaNRT1.4	CGTCA-motif	CGTCA	1814	5	MeJA-responsiveness
PaNRT1.4	MBS	CAACTG	59	6	Drought-inducibility
PaNRT1.4	MBS	CAACTG	1416	6	Drought-inducibility
PaNRT1.5	TATC-box	TATCCCA	278	7	Gibberellin-responsiveness
PaNRT1.5	TCA-element	CCATCTTTTT	1266	9	Salicylic acid responsiveness
PaNRT1.5	TGACG-motif	TGACG	1236	5	MeJA-responsiveness
PaNRT1.5	CGTCA-motif	CGTCA	1236	5	MeJA-responsiveness
PaNRT1.5	MBS	CAACTG	1416	6	Drought-inducibility
PaNRT1.6	G-Box	CACGTT	1425	6	Light responsiveness
PaNRT1.6	G-Box	CACGTT	1664	6	Light responsiveness
PaNRT1.6	ABRE	ACGTG	1426	5	Abscisic acid responsiveness
PaNRT1.6	ABRE	ACGTG	1664	5	Abscisic acid responsiveness
PaNRT1.6	WUN-motif	AAATTTCCT	1212	9	Wound-responsive element
PaNRT1.7	G-box	CACGAC	1241	6	Light responsiveness
PaNRT1.7	G-box	CCACGTAA	1266	8	Light responsiveness
PaNRT1.7	G-box	TACGTG	1267	6	Light responsiveness
PaNRT1.7	G-box	CACGAC	1720	6	Light responsiveness
PaNRT1.7	G-box	GCCACGTGGA	1742	9	Light responsiveness
PaNRT1.7	G-box	CACGTG	1744	6	Light responsiveness
PaNRT1.7	G-Box	TCCACATGGCA	466	10	Light responsiveness
PaNRT1.7	G-Box	CACGTG	1744	6	Light responsiveness
PaNRT1.7	LTR	CCGAAA	1230	6	Low-temperature responsiveness
PaNRT1.7	TCA-element	CCATCTTTTT	543	9	Salicylic acid responsiveness
PaNRT1.7	TCA-element	TCAGAAGAGG	878	9	Salicylic acid responsiveness
PaNRT1.7	ABRE	ACGTG	1268	5	Abscisic acid responsiveness
PaNRT1.7	ABRE	GCCGCGTGGC	1562	9	Abscisic acid responsiveness
PaNRT1.7	ABRE	GCCGCGTGGC	1742	9	Abscisic acid responsiveness
PaNRT1.7	ABRE	CACGTG	1744	6	Abscisic acid responsiveness
PaNRT1.7	ABRE	ACGTG	1745	5	Abscisic acid responsiveness
PaNRT1.7	CGTCA-motif	CGTCA	1620	5	MeJA-responsiveness
PaNRT1.7	CGTCA-motif	CGTCA	1841	5	MeJA-responsiveness
PaNRT1.7	TGACG-motif	TGACG	1620	5	MeJA-responsiveness
PaNRT1.7	TGACG-motif	TGACG	1841	5	MeJA-responsiveness
PaNRT1.7	P-box	CCTTTTG	401	7	Gibberellin-responsiveness
PaNRT1.7	GARE-motif	TCTGTTG	1461	7	Gibberellin-responsiveness
PaNRT1.8	G-box	CAGACGTGGCA	1323	10	Light responsiveness
PaNRT1.8	P-box	CCTTTTG	1124	7	Gibberellin-responsiveness
PaNRT1.8	MBS	CAACTG	686	6	Drought-inducibility
PaNRT1.8	MBS	CAACTG	1523	6	Drought-inducibility
PaNRT1.8	MBS	CAACTG	1724	6	Drought-inducibility
PaNRT1.9	G-box	CACGAC	276	6	Light responsiveness
PaNRT1.9	TCA-element	CCATCTTTTT	870	9	Salicylic acid responsiveness
PaNRT1.9	MBS	CAACTG	1391	6	Drought-inducibility
PaNRT1.9	WUN-motif	AAATTTCCT	880	9	Wound-responsive element
PaNRT1.10	TATC-box	TATCCCA	672	7	Gibberellin-responsiveness
PaNRT1.10	G-box	CACGTC	848	6	Light responsiveness
PaNRT1.10	LTR	CCGAAA	474	6	Low-temperature responsiveness
PaNRT1.10	ABRE	ACGTG	849	5	Abscisic acid responsiveness
PaNRT1.10	CGTCA-motif	CGTCA	874	5	MeJA-responsiveness
PaNRT1.10	CGTCA-motif	CGTCA	1052	5	MeJA-responsiveness
PaNRT1.10	CGTCA-motif	CGTCA	1055	5	MeJA-responsiveness
PaNRT1.10	TGACG-motif	TGACG	874	5	MeJA-responsiveness
PaNRT1.10	TGACG-motif	TGACG	1052	5	MeJA-responsiveness
PaNRT1.10	TGACG-motif	TGACG	1055	5	MeJA-responsiveness
PaNRT1.10	P-box	CCTTTTG	1490	7	Gibberellin-responsiveness
PaNRT1.11	TGA-element	AACGAC	382	6	Auxin-responsive element
PaNRT1.11	TGA-element	AACGAC	1546	6	Auxin-responsive element
PaNRT1.11	G-box	TACGTG	122	6	Light responsiveness
PaNRT1.11	G-box	CACGAC	725	6	Light responsiveness
PaNRT1.11	G-box	CACGTC	1693	6	Light responsiveness
PaNRT1.11	TCA-element	CCATCTTTTT	437	9	Salicylic acid responsiveness
PaNRT1.11	TCA-element	CCATCTTTTT	925	9	Salicylic acid responsiveness
PaNRT1.11	ABRE	ACGTG	123	5	Abscisic acid responsiveness
PaNRT1.11	ABRE	ACGTG	1694	5	Abscisic acid responsiveness
PaNRT1.11	CGTCA-motif	CGTCA	1692	5	MeJA-responsiveness
PaNRT1.11	TGACG-motif	TGACG	1692	5	MeJA-responsiveness
PaNRT1.12	TGA-element	AACGAC	1183	6	Auxin-responsive element
PaNRT1.12	G-box	CACGTC	1892	6	Light responsiveness
PaNRT1.12	ABRE	ACGTG	1893	5	Abscisic acid responsiveness
PaNRT1.12	CGTCA-motif	CGTCA	1891	5	MeJA-responsiveness
PaNRT1.12	TGACG-motif	TGACG	1891	5	MeJA-responsiveness
PaNRT1.12	MBS	CAACTG	1749	6	Drought-inducibility
PaNRT1.12	MBS	CAACTG	1915	6	Drought-inducibility
PaNRT1.13	G-Box	CACGTT	255	6	Light responsiveness
PaNRT1.13	G-Box	CACGTT	1555	6	Light responsiveness
PaNRT1.13	G-box	TAACACGTAG	1552	9	Light responsiveness
PaNRT1.13	G-box	CACGTC	1793	6	Light responsiveness
PaNRT1.13	TCA-element	TCAGAAGAGG	133	9	Salicylic acid responsiveness
PaNRT1.13	ABRE	ACGTG	256	5	Abscisic acid responsiveness
PaNRT1.13	ABRE	GCAACGTGTC	1553	9	Abscisic acid responsiveness
PaNRT1.13	ABRE	ACGTG	1555	5	Abscisic acid responsiveness
PaNRT1.13	ABRE	ACGTG	1794	5	Abscisic acid responsiveness
PaNRT1.13	CGTCA-motif	CGTCA	672	5	MeJA-responsiveness
PaNRT1.13	CGTCA-motif	CGTCA	799	5	MeJA-responsiveness
PaNRT1.13	CGTCA-motif	CGTCA	1792	5	MeJA-responsiveness
PaNRT1.13	TGACG-motif	TGACG	672	5	MeJA-responsiveness
PaNRT1.13	TGACG-motif	TGACG	799	5	MeJA-responsiveness
PaNRT1.13	TGACG-motif	TGACG	1792	5	MeJA-responsiveness
PaNRT1.13	P-box	CCTTTTG	147	7	Gibberellin-responsiveness
PaNRT1.13	P-box	CCTTTTG	1775	7	Gibberellin-responsiveness
PaNRT1.14	TATC-box	TATCCCA	1727	7	Gibberellin-responsiveness
PaNRT1.14	G-box	CACGTC	1209	6	Light responsiveness
PaNRT1.14	G-box	CACGTG	1217	6	Light responsiveness
PaNRT1.14	G-Box	CACGTG	1217	6	Light responsiveness
PaNRT1.14	G-Box	CACGTT	1789	6	Light responsiveness
PaNRT1.14	LTR	CCGAAA	1861	6	Low-temperature responsiveness
PaNRT1.14	ABRE	ACGTG	1209	5	Abscisic acid responsiveness
PaNRT1.14	ABRE	CACGTG	1217	6	Abscisic acid responsiveness
PaNRT1.14	ABRE	ACGTG	1218	5	Abscisic acid responsiveness
PaNRT1.14	ABRE	ACGTG	1790	5	Abscisic acid responsiveness
PaNRT1.14	TGACG-motif	TGACG	523	5	MeJA-responsiveness
PaNRT1.14	TGACG-motif	TGACG	1145	5	MeJA-responsiveness
PaNRT1.14	CGTCA-motif	CGTCA	523	5	MeJA-responsiveness
PaNRT1.14	CGTCA-motif	CGTCA	1145	5	MeJA-responsiveness
PaNRT1.14	MBS	CAACTG	1429	6	Drought-inducibility
PaNRT1.15	G-box	CACGTG	286	6	Light responsiveness
PaNRT1.15	G-box	CACGAC	735	6	Light responsiveness
PaNRT1.15	G-Box	CACGTGAAA	283	9	Light responsiveness
PaNRT1.15	G-Box	CACGTG	286	6	Light responsiveness
PaNRT1.15	LTR	CCGAAA	270	6	Low-temperature responsiveness
PaNRT1.15	TCA-element	CCATCTTTTT	1546	9	Salicylic acid responsiveness
PaNRT1.15	ABRE	CACGTG	286	6	Abscisic acid responsiveness
PaNRT1.15	ABRE	ACGTG	287	5	Abscisic acid responsiveness
PaNRT1.15	MBS	CAACTG	367	6	Drought-inducibility
PaNRT1.16	ACE	GACACGTATG	166	9	Light responsiveness
PaNRT1.16	G-box	TACGTG	441	6	Light responsiveness
PaNRT1.16	G-box	TACGTG	1654	6	Light responsiveness
PaNRT1.16	G-Box	CACGTT	532	6	Light responsiveness
PaNRT1.16	TCA-element	TCAGAAGAGG	953	9	Salicylic acid responsiveness
PaNRT1.16	TCA-element	CCATCTTTTT	2001	9	Salicylic acid responsiveness
PaNRT1.16	ABRE	CGTACGTGCA	439	9	Abscisic acid responsiveness
PaNRT1.16	ABRE	ACGTG	441	5	Abscisic acid responsiveness
PaNRT1.16	ABRE	ACGTG	532	5	Abscisic acid responsiveness
PaNRT1.16	ABRE	ACGTG	1655	5	Abscisic acid responsiveness
PaNRT1.16	CGTCA-motif	CGTCA	1172	5	MeJA-responsiveness
PaNRT1.16	CGTCA-motif	CGTCA	1791	5	MeJA-responsiveness
PaNRT1.16	TGACG-motif	TGACG	1172	5	MeJA-responsiveness
PaNRT1.16	TGACG-motif	TGACG	1791	5	MeJA-responsiveness
PaNRT1.16	MBS	CAACTG	38	6	Drought-inducibility
PaNRT1.16	MBS	CAACTG	769	6	Drought-inducibility
PaNRT1.17	G-box	CACGTG	645	6	Light responsiveness
PaNRT1.17	G-Box	CACGTG	645	6	Light responsiveness
PaNRT1.17	G-Box	CACGTT	1290	6	Light responsiveness
PaNRT1.17	LTR	CCGAAA	1241	6	Low-temperature responsiveness
PaNRT1.17	TCA-element	CCATCTTTTT	951	9	Salicylic acid responsiveness
PaNRT1.17	ABRE	CACGTG	645	6	Abscisic acid responsiveness
PaNRT1.17	ABRE	ACGTG	646	5	Abscisic acid responsiveness
PaNRT1.17	ABRE	ACGTG	1291	5	Abscisic acid responsiveness
PaNRT1.17	TGACG-motif	TGACG	164	5	MeJA-responsiveness
PaNRT1.17	CGTCA-motif	CGTCA	164	5	MeJA-responsiveness
PaNRT1.17	P-box	CCTTTTG	1484	7	Gibberellin-responsiveness
PaNRT1.17	MBS	CAACTG	858	6	Drought-inducibility
PaNRT1.18	G-Box	CACGTT	963	6	Light responsiveness
PaNRT1.18	TCA-element	CCATCTTTTT	1213	9	Salicylic acid responsiveness
PaNRT1.18	ABRE	ACGTG	963	5	Abscisic acid responsiveness
PaNRT1.18	MBS	CAACTG	98	6	Drought-inducibility
PaNRT1.18	MBS	CAACTG	635	6	Drought-inducibility
PaNRT1.18	WUN-motif	AAATTTCCT	1507	9	Wound-responsive element
PaNRT1.19	TGA-element	AACGAC	1123	6	Auxin-responsive element
PaNRT1.19	TATC-box	TATCCCA	1103	7	Gibberellin-responsiveness
PaNRT1.19	ACE	CTAACGTATT	334	9	Light responsiveness
PaNRT1.19	G-box	TACGTG	1888	6	Light responsiveness
PaNRT1.19	LTR	CCGAAA	1897	6	Low-temperature responsiveness
PaNRT1.19	TCA-element	CCATCTTTTT	428	9	Salicylic acid responsiveness
PaNRT1.19	ABRE	CGTACGTGCA	1886	9	Abscisic acid responsiveness
PaNRT1.19	ABRE	ACGTG	1889	5	Abscisic acid responsiveness
PaNRT1.19	CGTCA-motif	CGTCA	303	5	MeJA-responsiveness
PaNRT1.19	TGACG-motif	TGACG	303	5	MeJA-responsiveness
PaNRT1.19	P-box	CCTTTTG	1500	7	Gibberellin-responsiveness
PaNRT1.19	P-box	CCTTTTG	1947	7	Gibberellin-responsiveness
PaNRT1.19	MBS	CAACTG	1321	6	Drought-inducibility
PaNRT1.20	TATC-box	TATCCCA	142	7	Gibberellin-responsiveness
PaNRT1.20	TATC-box	TATCCCA	1286	7	Gibberellin-responsiveness
PaNRT1.20	G-Box	CACGTT	1884	6	Light responsiveness
PaNRT1.20	ABRE	GCCGCGTGGC	275	9	Abscisic acid responsiveness
PaNRT1.20	ABRE	ACGTG	1884	5	Abscisic acid responsiveness
PaNRT1.20	P-box	CCTTTTG	601	7	Gibberellin-responsiveness
PaNRT1.20	MBS	CAACTG	221	6	Drought-inducibility
PaNRT1.21	ACE	CTAACGTATT	409	9	Light responsiveness
PaNRT1.21	G-box	CACGTG	840	6	Light responsiveness
PaNRT1.21	G-box	CACGTC	1747	6	Light responsiveness
PaNRT1.21	G-Box	CACGTG	840	6	Light responsiveness
PaNRT1.21	ABRE	CACGTG	840	6	Abscisic acid responsiveness
PaNRT1.21	ABRE	ACGTG	841	5	Abscisic acid responsiveness
PaNRT1.21	ABRE	ACGTG	1748	5	Abscisic acid responsiveness
PaNRT1.21	TGACG-motif	TGACG	898	5	MeJA-responsiveness
PaNRT1.21	TGACG-motif	TGACG	1746	5	MeJA-responsiveness
PaNRT1.21	CGTCA-motif	CGTCA	898	5	MeJA-responsiveness
PaNRT1.21	CGTCA-motif	CGTCA	1746	5	MeJA-responsiveness
PaNRT1.21	GARE-motif	TCTGTTG	1599	7	Gibberellin-responsiveness
PaNRT1.22	G-box	CACGAC	564	6	Light responsiveness
PaNRT1.22	P-box	CCTTTTG	195	7	Gibberellin-responsiveness
PaNRT1.22	P-box	CCTTTTG	772	7	Gibberellin-responsiveness
PaNRT1.23	G-box	CACGAC	520	6	Light responsiveness
PaNRT1.23	LTR	CCGAAA	74	6	Low-temperature responsiveness
PaNRT1.23	P-box	CCTTTTG	153	7	Gibberellin-responsiveness
PaNRT1.23	P-box	CCTTTTG	728	7	Gibberellin-responsiveness
PaNRT1.24	G-box	CACGTC	1429	6	Light responsiveness
PaNRT1.24	G-box	CACGTC	1508	6	Light responsiveness
PaNRT1.24	TCA-element	CCATCTTTTT	791	9	Salicylic acid responsiveness
PaNRT1.24	ABRE	ACGTG	1430	5	Abscisic acid responsiveness
PaNRT1.24	ABRE	ACGTG	1508	5	Abscisic acid responsiveness
PaNRT1.24	CGTCA-motif	CGTCA	1510	5	MeJA-responsiveness
PaNRT1.24	TGACG-motif	TGACG	1510	5	MeJA-responsiveness
PaNRT1.24	P-box	CCTTTTG	871	7	Gibberellin-responsiveness
PaNRT1.25	G-Box	CACGTG	451	6	Light responsiveness
PaNRT1.25	G-Box	TCCACATGGCA	748	10	Light responsiveness
PaNRT1.25	G-box	CACGTG	451	6	Light responsiveness
PaNRT1.25	G-box	GCCACGTGGA	816	9	Light responsiveness
PaNRT1.25	G-box	CACGTC	818	6	Light responsiveness
PaNRT1.25	TCA-element	CCATCTTTTT	707	9	Salicylic acid responsiveness
PaNRT1.25	ABRE	CACGTG	451	6	Abscisic acid responsiveness
PaNRT1.25	ABRE	ACGTG	452	5	Abscisic acid responsiveness
PaNRT1.25	ABRE	ACGTG	818	5	Abscisic acid responsiveness
PaNRT1.25	CGTCA-motif	CGTCA	27	5	MeJA-responsiveness
PaNRT1.25	CGTCA-motif	CGTCA	92	5	MeJA-responsiveness
PaNRT1.25	CGTCA-motif	CGTCA	101	5	MeJA-responsiveness
PaNRT1.25	CGTCA-motif	CGTCA	122	5	MeJA-responsiveness
PaNRT1.25	CGTCA-motif	CGTCA	733	5	MeJA-responsiveness
PaNRT1.25	CGTCA-motif	CGTCA	827	5	MeJA-responsiveness
PaNRT1.25	CGTCA-motif	CGTCA	859	5	MeJA-responsiveness
PaNRT1.25	TGACG-motif	TGACG	27	5	MeJA-responsiveness
PaNRT1.25	TGACG-motif	TGACG	92	5	MeJA-responsiveness
PaNRT1.25	TGACG-motif	TGACG	101	5	MeJA-responsiveness
PaNRT1.25	TGACG-motif	TGACG	122	5	MeJA-responsiveness
PaNRT1.25	TGACG-motif	TGACG	733	5	MeJA-responsiveness
PaNRT1.25	TGACG-motif	TGACG	827	5	MeJA-responsiveness
PaNRT1.25	TGACG-motif	TGACG	859	5	MeJA-responsiveness
PaNRT1.25	P-box	CCTTTTG	1138	7	Gibberellin-responsiveness
PaNRT1.25	MBS	CAACTG	253	6	Drought-inducibility
PaNRT1.25	MBS	CAACTG	1470	6	Drought-inducibility
PaNRT1.26	G-box	CACGTG	115	6	Light responsiveness
PaNRT1.26	G-box	TACGTG	1663	6	Light responsiveness
PaNRT1.26	G-Box	CACGTG	115	6	Light responsiveness
PaNRT1.26	LTR	CCGAAA	1330	6	Low-temperature responsiveness
PaNRT1.26	TCA-element	TCAGAAGAGG	478	9	Salicylic acid responsiveness
PaNRT1.26	ABRE	CACGTG	115	6	Abscisic acid responsiveness
PaNRT1.26	ABRE	ACGTG	116	5	Abscisic acid responsiveness
PaNRT1.26	ABRE	ACGTG	1663	5	Abscisic acid responsiveness
PaNRT1.27	TGA-element	AACGAC	1246	6	Auxin-responsive element
PaNRT1.27	G-Box	CACGTG	754	6	Light responsiveness
PaNRT1.27	G-box	CACGTC	666	6	Light responsiveness
PaNRT1.27	G-box	CACGTG	754	6	Light responsiveness
PaNRT1.27	G-box	TACGTG	1231	6	Light responsiveness
PaNRT1.27	G-box	CACGTC	1587	6	Light responsiveness
PaNRT1.27	G-box	CACGTC	1915	6	Light responsiveness
PaNRT1.27	ABRE	ACGTG	667	5	Abscisic acid responsiveness
PaNRT1.27	ABRE	CACGTG	754	6	Abscisic acid responsiveness
PaNRT1.27	ABRE	ACGTG	755	5	Abscisic acid responsiveness
PaNRT1.27	ABRE	ACGTG	1231	5	Abscisic acid responsiveness
PaNRT1.27	ABRE	ACGTG	1587	5	Abscisic acid responsiveness
PaNRT1.27	ABRE	ACGTG	1915	5	Abscisic acid responsiveness
PaNRT1.27	CGTCA-motif	CGTCA	206	5	MeJA-responsiveness
PaNRT1.27	CGTCA-motif	CGTCA	665	5	MeJA-responsiveness
PaNRT1.27	CGTCA-motif	CGTCA	1384	5	MeJA-responsiveness
PaNRT1.27	TGACG-motif	TGACG	206	5	MeJA-responsiveness
PaNRT1.27	TGACG-motif	TGACG	665	5	MeJA-responsiveness
PaNRT1.27	TGACG-motif	TGACG	1384	5	MeJA-responsiveness
PaNRT1.27	P-box	CCTTTTG	285	7	Gibberellin-responsiveness
PaNRT1.28	TATC-box	TATCCCA	756	7	Gibberellin-responsiveness
PaNRT1.28	G-box	TACGTG	60	6	Light responsiveness
PaNRT1.28	G-box	CACGAC	1181	6	Light responsiveness
PaNRT1.28	G-box	CACGTG	1832	6	Light responsiveness
PaNRT1.28	G-box	CACGTC	1877	6	Light responsiveness
PaNRT1.28	G-Box	CACGTT	561	6	Light responsiveness
PaNRT1.28	G-Box	CACGTG	1832	6	Light responsiveness
PaNRT1.28	ABRE	ACGTG	61	5	Abscisic acid responsiveness
PaNRT1.28	ABRE	ACGTG	561	5	Abscisic acid responsiveness
PaNRT1.28	ABRE	CACGTG	1832	6	Abscisic acid responsiveness
PaNRT1.28	ABRE	ACGTG	1833	5	Abscisic acid responsiveness
PaNRT1.28	ABRE	ACGTG	1877	5	Abscisic acid responsiveness
PaNRT1.28	TGACG-motif	TGACG	170	5	MeJA-responsiveness
PaNRT1.28	TGACG-motif	TGACG	685	5	MeJA-responsiveness
PaNRT1.28	TGACG-motif	TGACG	1226	5	MeJA-responsiveness
PaNRT1.28	TGACG-motif	TGACG	1879	5	MeJA-responsiveness
PaNRT1.28	CGTCA-motif	CGTCA	170	5	MeJA-responsiveness
PaNRT1.28	CGTCA-motif	CGTCA	685	5	MeJA-responsiveness
PaNRT1.28	CGTCA-motif	CGTCA	1226	5	MeJA-responsiveness
PaNRT1.28	CGTCA-motif	CGTCA	1879	5	MeJA-responsiveness
PaNRT1.28	P-box	CCTTTTG	934	7	Gibberellin-responsiveness
PaNRT1.28	WUN-motif	AAATTTCCT	384	9	Wound-responsive element
PaNRT1.29	ACE	CTAACGTATT	698	9	Light responsiveness
PaNRT1.29	ACE	CTAACGTATT	1301	9	Light responsiveness
PaNRT1.29	G-box	GCCACGTGGA	1266	9	Light responsiveness
PaNRT1.29	G-box	CACGTC	1268	6	Light responsiveness
PaNRT1.29	G-Box	CACGTT	1979	6	Light responsiveness
PaNRT1.29	TCA-element	CCATCTTTTT	676	9	Salicylic acid responsiveness
PaNRT1.29	TCA-element	TCAGAAGAGG	1197	9	Salicylic acid responsiveness
PaNRT1.29	TCA-element	CCATCTTTTT	1710	9	Salicylic acid responsiveness
PaNRT1.29	ABRE	ACGTG	1268	5	Abscisic acid responsiveness
PaNRT1.29	ABRE	ACGTG	1979	5	Abscisic acid responsiveness
PaNRT1.29	CGTCA-motif	CGTCA	1917	5	MeJA-responsiveness
PaNRT1.29	TGACG-motif	TGACG	1917	5	MeJA-responsiveness
PaNRT1.29	GARE-motif	TCTGTTG	743	7	Gibberellin-responsiveness
PaNRT1.29	MBS	CAACTG	1261	6	Drought-inducibility
PaNRT1.30	TATC-box	TATCCCA	1265	7	Gibberellin-responsiveness
PaNRT1.30	G-Box	CACGTG	1097	6	Light responsiveness
PaNRT1.30	G-box	CACGTG	1097	6	Light responsiveness
PaNRT1.30	G-box	CACGAC	1568	6	Light responsiveness
PaNRT1.30	ABRE	CACGTG	1097	6	Abscisic acid responsiveness
PaNRT1.30	ABRE	ACGTG	1098	5	Abscisic acid responsiveness
PaNRT1.30	TGACG-motif	TGACG	836	5	MeJA-responsiveness
PaNRT1.30	CGTCA-motif	CGTCA	836	5	MeJA-responsiveness
PaNRT1.30	P-box	CCTTTTG	522	7	Gibberellin-responsiveness
PaNRT1.30	MBS	CAACTG	445	6	Drought-inducibility
PaNRT1.30	MBS	CAACTG	637	6	Drought-inducibility
PaNRT1.31	TGA-element	AACGAC	1615	6	Auxin-responsive element
PaNRT1.31	TATC-box	TATCCCA	467	7	Gibberellin-responsiveness
PaNRT1.31	TATC-box	TATCCCA	1712	7	Gibberellin-responsiveness
PaNRT1.31	G-Box	CACGTG	315	6	Light responsiveness
PaNRT1.31	G-box	CACGTG	315	6	Light responsiveness
PaNRT1.31	G-box	CACGTC	721	6	Light responsiveness
PaNRT1.31	ABRE	CACGTG	315	6	Abscisic acid responsiveness
PaNRT1.31	ABRE	ACGTG	316	5	Abscisic acid responsiveness
PaNRT1.31	ABRE	ACGTG	722	5	Abscisic acid responsiveness
PaNRT1.31	TGACG-motif	TGACG	319	5	MeJA-responsiveness
PaNRT1.31	TGACG-motif	TGACG	779	5	MeJA-responsiveness
PaNRT1.31	TGACG-motif	TGACG	785	5	MeJA-responsiveness
PaNRT1.31	CGTCA-motif	CGTCA	319	5	MeJA-responsiveness
PaNRT1.31	CGTCA-motif	CGTCA	779	5	MeJA-responsiveness
PaNRT1.31	CGTCA-motif	CGTCA	785	5	MeJA-responsiveness
PaNRT1.31	P-box	CCTTTTG	327	7	Gibberellin-responsiveness
PaNRT1.32	TGA-element	AACGAC	432	6	Auxin-responsive element
PaNRT1.32	G-Box	CACGTT	1159	6	Light responsiveness
PaNRT1.32	LTR	CCGAAA	718	6	Low-temperature responsiveness
PaNRT1.32	ABRE	ACGTG	1160	5	Abscisic acid responsiveness
PaNRT1.32	CGTCA-motif	CGTCA	1322	5	MeJA-responsiveness
PaNRT1.32	CGTCA-motif	CGTCA	1498	5	MeJA-responsiveness
PaNRT1.32	TGACG-motif	TGACG	1322	5	MeJA-responsiveness
PaNRT1.32	TGACG-motif	TGACG	1498	5	MeJA-responsiveness
PaNRT1.33	TGA-element	AACGAC	648	6	Auxin-responsive element
PaNRT1.33	G-Box	CACGTT	1439	6	Light responsiveness
PaNRT1.33	TCA-element	TCAGAAGAGG	1593	9	Salicylic acid responsiveness
PaNRT1.33	ABRE	ACGTG	1440	5	Abscisic acid responsiveness
PaNRT1.33	CGTCA-motif	CGTCA	206	5	MeJA-responsiveness
PaNRT1.33	CGTCA-motif	CGTCA	1106	5	MeJA-responsiveness
PaNRT1.33	CGTCA-motif	CGTCA	1600	5	MeJA-responsiveness
PaNRT1.33	TGACG-motif	TGACG	206	5	MeJA-responsiveness
PaNRT1.33	TGACG-motif	TGACG	1106	5	MeJA-responsiveness
PaNRT1.33	TGACG-motif	TGACG	1600	5	MeJA-responsiveness
PaNRT1.33	MBS	CAACTG	415	6	Drought-inducibility
PaNRT1.34	TGA-element	AACGAC	536	6	Auxin-responsive element
PaNRT1.34	G-Box	CACGTG	1610	6	Light responsiveness
PaNRT1.34	G-box	CACGTG	1610	6	Light responsiveness
PaNRT1.34	ABRE	CACGTG	1610	6	Abscisic acid responsiveness
PaNRT1.34	ABRE	ACGTG	1611	5	Abscisic acid responsiveness
PaNRT1.34	TGACG-motif	TGACG	32	5	MeJA-responsiveness
PaNRT1.34	TGACG-motif	TGACG	172	5	MeJA-responsiveness
PaNRT1.34	CGTCA-motif	CGTCA	32	5	MeJA-responsiveness
PaNRT1.34	CGTCA-motif	CGTCA	172	5	MeJA-responsiveness
PaNRT1.35	TATC-box	TATCCCA	1060	7	Gibberellin-responsiveness
PaNRT1.35	G-box	ACACGTG(G/t)CACC	484	10.5	Light responsiveness
PaNRT1.35	G-box	CACGTC	489	6	Light responsiveness
PaNRT1.35	G-box	CCACGTAA	786	8	Light responsiveness
PaNRT1.35	G-box	TACGTG	787	6	Light responsiveness
PaNRT1.35	G-box	TACGTG	1806	6	Light responsiveness
PaNRT1.35	LTR	CCGAAA	660	6	Low-temperature responsiveness
PaNRT1.35	TCA-element	TCAGAAGAGG	725	9	Salicylic acid responsiveness
PaNRT1.35	ABRE	ACGTG	490	5	Abscisic acid responsiveness
PaNRT1.35	ABRE	ACGTG	787	5	Abscisic acid responsiveness
PaNRT1.35	ABRE	CGTACGTGCA	1804	9	Abscisic acid responsiveness
PaNRT1.35	ABRE	ACGTG	1807	5	Abscisic acid responsiveness
PaNRT1.35	TGACG-motif	TGACG	1999	5	MeJA-responsiveness
PaNRT1.35	CGTCA-motif	CGTCA	1999	5	MeJA-responsiveness
PaNRT1.35	P-box	CCTTTTG	1260	7	Gibberellin-responsiveness
PaNRT1.35	MBS	CAACTG	1309	6	Drought-inducibility
PaNRT1.35	WUN-motif	AAATTTCCT	1622	9	Wound-responsive element
PaNRT1.36	TATC-box	TATCCCA	455	7	Gibberellin-responsiveness
PaNRT1.36	TGACG-motif	TGACG	1471	5	MeJA-responsiveness
PaNRT1.36	TGACG-motif	TGACG	1753	5	MeJA-responsiveness
PaNRT1.36	CGTCA-motif	CGTCA	1471	5	MeJA-responsiveness
PaNRT1.36	CGTCA-motif	CGTCA	1753	5	MeJA-responsiveness
PaNRT1.36	P-box	CCTTTTG	71	7	Gibberellin-responsiveness
PaNRT1.36	P-box	CCTTTTG	1997	7	Gibberellin-responsiveness
PaNRT1.37	TATC-box	TATCCCA	1988	7	Gibberellin-responsiveness
PaNRT1.37	G-Box	CACGTT	271	6	Light responsiveness
PaNRT1.37	G-box	TACGTG	692	6	Light responsiveness
PaNRT1.37	G-box	TACGTG	696	6	Light responsiveness
PaNRT1.37	G-box	TACGTG	1034	6	Light responsiveness
PaNRT1.37	TCA-element	CCATCTTTTT	1597	9	Salicylic acid responsiveness
PaNRT1.37	ABRE	ACGTG	271	5	Abscisic acid responsiveness
PaNRT1.37	ABRE	GACACGTACGT	690	10	Abscisic acid responsiveness
PaNRT1.37	ABRE	ACGTG	692	5	Abscisic acid responsiveness
PaNRT1.37	ABRE	ACGTG	697	5	Abscisic acid responsiveness
PaNRT1.37	ABRE	ACGTG	1035	5	Abscisic acid responsiveness
PaNRT1.37	GARE-motif	TCTGTTG	1084	7	Gibberellin-responsiveness
PaNRT1.37	MBS	CAACTG	537	6	Drought-inducibility
PaNRT1.37	MBS	CAACTG	1147	6	Drought-inducibility
PaNRT1.38	G-Box	CACGTG	179	6	Light responsiveness
PaNRT1.38	G-Box	CACGTG	542	6	Light responsiveness
PaNRT1.38	G-Box	CACGTT	612	6	Light responsiveness
PaNRT1.38	G-Box	CACGTG	837	6	Light responsiveness
PaNRT1.38	G-box	CACGTG	179	6	Light responsiveness
PaNRT1.38	G-box	CACGTG	542	6	Light responsiveness
PaNRT1.38	G-box	CACGTG	837	6	Light responsiveness
PaNRT1.38	G-box	CACGAC	860	6	Light responsiveness
PaNRT1.38	LTR	CCGAAA	1630	6	Low-temperature responsiveness
PaNRT1.38	TCA-element	CCATCTTTTT	1218	9	Salicylic acid responsiveness
PaNRT1.38	TCA-element	CCATCTTTTT	1387	9	Salicylic acid responsiveness
PaNRT1.38	TCA-element	CCATCTTTTT	1511	9	Salicylic acid responsiveness
PaNRT1.38	ABRE	AACCCGG	164	7	Abscisic acid responsiveness
PaNRT1.38	ABRE	CACGTG	179	6	Abscisic acid responsiveness
PaNRT1.38	ABRE	ACGTG	180	5	Abscisic acid responsiveness
PaNRT1.38	ABRE	CACGTG	542	6	Abscisic acid responsiveness
PaNRT1.38	ABRE	ACGTG	543	5	Abscisic acid responsiveness
PaNRT1.38	ABRE	ACGTG	613	5	Abscisic acid responsiveness
PaNRT1.38	ABRE	CACGTG	837	6	Abscisic acid responsiveness
PaNRT1.38	ABRE	ACGTG	838	5	Abscisic acid responsiveness
PaNRT1.39	G-Box	CACGTG	541	6	Light responsiveness
PaNRT1.39	G-Box	CACGTG	1975	6	Light responsiveness
PaNRT1.39	G-box	TAACACGTAG	335	9	Light responsiveness
PaNRT1.39	G-box	TACGTG	336	6	Light responsiveness
PaNRT1.39	G-box	CACGTC	382	6	Light responsiveness
PaNRT1.39	G-box	CACGTG	541	6	Light responsiveness
PaNRT1.39	G-box	CACGTG	1975	6	Light responsiveness
PaNRT1.39	LTR	CCGAAA	1562	6	Low-temperature responsiveness
PaNRT1.39	TCA-element	CCATCTTTTT	197	9	Salicylic acid responsiveness
PaNRT1.39	ABRE	ACGTG	337	5	Abscisic acid responsiveness
PaNRT1.39	ABRE	ACGTG	382	5	Abscisic acid responsiveness
PaNRT1.39	ABRE	CACGTG	541	6	Abscisic acid responsiveness
PaNRT1.39	ABRE	ACGTG	542	5	Abscisic acid responsiveness
PaNRT1.39	ABRE	CACGTG	1975	6	Abscisic acid responsiveness
PaNRT1.39	ABRE	ACGTG	1976	5	Abscisic acid responsiveness
PaNRT1.39	MBS	CAACTG	20	6	Drought-inducibility
PaNRT1.39	MBS	CAACTG	1481	6	Drought-inducibility
PaNRT1.40	TATC-box	TATCCCA	1803	7	Gibberellin-responsiveness
PaNRT1.40	G-box	TACGTG	1514	6	Light responsiveness
PaNRT1.40	TCA-element	CCATCTTTTT	1379	9	Salicylic acid responsiveness
PaNRT1.40	ABRE	ACGTG	1514	5	Abscisic acid responsiveness
PaNRT1.40	CGTCA-motif	CGTCA	251	5	MeJA-responsiveness
PaNRT1.40	TGACG-motif	TGACG	251	5	MeJA-responsiveness
PaNRT1.40	MBS	CAACTG	1814	6	Drought-inducibility
PaNRT1.41	TATC-box	TATCCCA	118	7	Gibberellin-responsiveness
PaNRT1.41	G-Box	CACGTT	1564	6	Light responsiveness
PaNRT1.41	G-box	TACGTG	1243	6	Light responsiveness
PaNRT1.41	G-box	CACGAC	1802	6	Light responsiveness
PaNRT1.41	G-box	CACGAC	1863	6	Light responsiveness
PaNRT1.41	LTR	CCGAAA	1411	6	Low-temperature responsiveness
PaNRT1.41	ABRE	ACGTG	1243	5	Abscisic acid responsiveness
PaNRT1.41	ABRE	ACGTG	1565	5	Abscisic acid responsiveness
PaNRT1.41	TGACG-motif	TGACG	1378	5	MeJA-responsiveness
PaNRT1.41	TGACG-motif	TGACG	1701	5	MeJA-responsiveness
PaNRT1.41	TGACG-motif	TGACG	1768	5	MeJA-responsiveness
PaNRT1.41	CGTCA-motif	CGTCA	1378	5	MeJA-responsiveness
PaNRT1.41	CGTCA-motif	CGTCA	1701	5	MeJA-responsiveness
PaNRT1.41	CGTCA-motif	CGTCA	1768	5	MeJA-responsiveness
PaNRT1.42	G-Box	CACGTG	64	6	Light responsiveness
PaNRT1.42	G-box	ACACGTGGC	62	9	Light responsiveness
PaNRT1.42	G-box	CACGTG	64	6	Light responsiveness
PaNRT1.42	G-box	TACGTG	407	6	Light responsiveness
PaNRT1.42	TCA-element	TCAGAAGAGG	175	9	Salicylic acid responsiveness
PaNRT1.42	ABRE	GACACGTGGC	62	9	Abscisic acid responsiveness
PaNRT1.42	ABRE	CACGTG	64	6	Abscisic acid responsiveness
PaNRT1.42	ABRE	ACGTG	65	5	Abscisic acid responsiveness
PaNRT1.42	ABRE	ACGTG	407	5	Abscisic acid responsiveness
PaNRT1.42	GARE-motif	TCTGTTG	1590	7	Gibberellin-responsiveness
PaNRT1.42	P-box	CCTTTTG	150	7	Gibberellin-responsiveness
PaNRT1.42	P-box	CCTTTTG	335	7	Gibberellin-responsiveness
PaNRT1.42	P-box	CCTTTTG	449	7	Gibberellin-responsiveness
PaNRT1.42	MBS	CAACTG	682	6	Drought-inducibility
PaNRT1.42	MBS	CAACTG	1282	6	Drought-inducibility
PaNRT1.43	TATC-box	TATCCCA	149	7	Gibberellin-responsiveness
PaNRT1.43	TATC-box	TATCCCA	1755	7	Gibberellin-responsiveness
PaNRT1.43	G-Box	CACGTG	1329	6	Light responsiveness
PaNRT1.43	G-Box	CACGTG	1751	6	Light responsiveness
PaNRT1.43	G-box	CACGTG	1329	6	Light responsiveness
PaNRT1.43	G-box	CACGTG	1751	6	Light responsiveness
PaNRT1.43	SARE	TTCGACCATCTT	429	12	Salicylic acid responsiveness
PaNRT1.43	TCA-element	CCATCTTTTT	426	9	Salicylic acid responsiveness
PaNRT1.43	ABRE	CACGTG	1329	6	Abscisic acid responsiveness
PaNRT1.43	ABRE	ACGTG	1330	5	Abscisic acid responsiveness
PaNRT1.43	ABRE	CACGTG	1751	6	Abscisic acid responsiveness
PaNRT1.43	ABRE	ACGTG	1752	5	Abscisic acid responsiveness
PaNRT1.43	CGTCA-motif	CGTCA	174	5	MeJA-responsiveness
PaNRT1.43	CGTCA-motif	CGTCA	1425	5	MeJA-responsiveness
PaNRT1.43	TGACG-motif	TGACG	174	5	MeJA-responsiveness
PaNRT1.43	TGACG-motif	TGACG	1425	5	MeJA-responsiveness
PaNRT1.43	P-box	CCTTTTG	1264	7	Gibberellin-responsiveness
PaNRT1.43	GARE-motif	TCTGTTG	2006	7	Gibberellin-responsiveness
PaNRT1.44	G-box	CACGAC	312	6	Light responsiveness
PaNRT1.44	G-box	TACGTG	1318	6	Light responsiveness
PaNRT1.44	TCA-element	CCATCTTTTT	687	9	Salicylic acid responsiveness
PaNRT1.44	ABRE	ACGTG	1319	5	Abscisic acid responsiveness
PaNRT1.44	CGTCA-motif	CGTCA	795	5	MeJA-responsiveness
PaNRT1.44	TGACG-motif	TGACG	795	5	MeJA-responsiveness
PaNRT1.44	MBS	CAACTG	1353	6	Drought-inducibility
PaNRT1.45	TATC-box	TATCCCA	265	7	Gibberellin-responsiveness
PaNRT1.45	ACE	CTAACGTATT	72	9	Light responsiveness
PaNRT1.45	G-Box	CACGTG	301	6	Light responsiveness
PaNRT1.45	G-box	CACGTG	301	6	Light responsiveness
PaNRT1.45	G-box	CACGAC	387	6	Light responsiveness
PaNRT1.45	ABRE	CACGTG	301	6	Abscisic acid responsiveness
PaNRT1.45	ABRE	ACGTG	302	5	Abscisic acid responsiveness
PaNRT1.45	TGACG-motif	TGACG	1417	5	MeJA-responsiveness
PaNRT1.45	TGACG-motif	TGACG	1420	5	MeJA-responsiveness
PaNRT1.45	TGACG-motif	TGACG	1811	5	MeJA-responsiveness
PaNRT1.45	CGTCA-motif	CGTCA	1417	5	MeJA-responsiveness
PaNRT1.45	CGTCA-motif	CGTCA	1420	5	MeJA-responsiveness
PaNRT1.45	CGTCA-motif	CGTCA	1811	5	MeJA-responsiveness
PaNRT1.46	TATC-box	TATCCCA	1276	7	Gibberellin-responsiveness
PaNRT1.46	G-box	CACGTG	846	6	Light responsiveness
PaNRT1.46	G-Box	CACGTG	846	6	Light responsiveness
PaNRT1.46	ABRE	CACGTG	846	6	Abscisic acid responsiveness
PaNRT1.46	ABRE	ACGTG	847	5	Abscisic acid responsiveness
PaNRT1.46	TGACG-motif	TGACG	287	5	MeJA-responsiveness
PaNRT1.46	CGTCA-motif	CGTCA	287	5	MeJA-responsiveness
PaNRT1.46	MBS	CAACTG	69	6	Drought-inducibility
PaNRT1.46	MBS	CAACTG	625	6	Drought-inducibility
PaNRT1.47	TGA-element	AACGAC	1363	6	Auxin-responsive element
PaNRT1.47	TATC-box	TATCCCA	1317	7	Gibberellin-responsiveness
PaNRT1.47	G-Box	CACGTT	195	6	Light responsiveness
PaNRT1.47	G-Box	CACGTT	623	6	Light responsiveness
PaNRT1.47	TCA-element	CCATCTTTTT	1575	9	Salicylic acid responsiveness
PaNRT1.47	ABRE	ACGTG	196	5	Abscisic acid responsiveness
PaNRT1.47	ABRE	ACGTG	623	5	Abscisic acid responsiveness
PaNRT1.47	MBS	CAACTG	423	6	Drought-inducibility
PaNRT1.48	TGA-element	AACGAC	507	6	Auxin-responsive element
PaNRT1.48	TCA-element	CCATCTTTTT	714	9	Salicylic acid responsiveness
PaNRT1.48	ABRE	GACACGTGGC	839	9	Abscisic acid responsiveness
PaNRT1.48	MBS	CAACTG	1038	6	Drought-inducibility
PaNRT1.49	TCA-element	CCATCTTTTT	430	9	Salicylic acid responsiveness
PaNRT1.49	ABRE	GCAACGTGTC	1701	9	Abscisic acid responsiveness
PaNRT1.49	TGACG-motif	TGACG	88	5	MeJA-responsiveness
PaNRT1.49	CGTCA-motif	CGTCA	88	5	MeJA-responsiveness
PaNRT1.49	P-box	CCTTTTG	1089	7	Gibberellin-responsiveness
PaNRT1.50	LTR	CCGAAA	1043	6	Low-temperature responsiveness
PaNRT1.50	P-box	CCTTTTG	1010	7	Gibberellin-responsiveness
PaNRT1.50	MBS	CAACTG	2003	6	Drought-inducibility
PaNRT1.51	G-box	CACGAC	1330	6	Light responsiveness
PaNRT1.51	G-box	CACGTG	1355	6	Light responsiveness
PaNRT1.51	G-Box	CACGTT	1264	6	Light responsiveness
PaNRT1.51	G-Box	CACGTG	1355	6	Light responsiveness
PaNRT1.51	LTR	CCGAAA	126	6	Low-temperature responsiveness
PaNRT1.51	TCA-element	CCATCTTTTT	1406	9	Salicylic acid responsiveness
PaNRT1.51	TCA-element	TCAGAAGAGG	1481	9	Salicylic acid responsiveness
PaNRT1.51	ABRE	TACGGTC	49	7	Abscisic acid responsiveness
PaNRT1.51	ABRE	ACGTG	1264	5	Abscisic acid responsiveness
PaNRT1.51	ABRE	CACGTG	1355	6	Abscisic acid responsiveness
PaNRT1.51	ABRE	ACGTG	1356	5	Abscisic acid responsiveness
PaNRT1.51	TGACG-motif	TGACG	1966	5	MeJA-responsiveness
PaNRT1.51	CGTCA-motif	CGTCA	1966	5	MeJA-responsiveness
PaNRT1.51	P-box	CCTTTTG	1368	7	Gibberellin-responsiveness
PaNRT1.52	G-box	TACGTG	396	6	Light responsiveness
PaNRT1.52	G-box	TAAACGTG	1401	8	Light responsiveness
PaNRT1.52	G-Box	CACGTT	1403	6	Light responsiveness
PaNRT1.52	TCA-element	CCATCTTTTT	1720	9	Salicylic acid responsiveness
PaNRT1.52	ABRE	ACGTG	396	5	Abscisic acid responsiveness
PaNRT1.52	ABRE	ACGTG	1404	5	Abscisic acid responsiveness
PaNRT1.52	P-box	CCTTTTG	1651	7	Gibberellin-responsiveness
PaNRT1.53	G-Box	CACGTT	61	6	Light responsiveness
PaNRT1.53	LTR	CCGAAA	378	6	Low-temperature responsiveness
PaNRT1.53	TCA-element	CCATCTTTTT	1229	9	Salicylic acid responsiveness
PaNRT1.53	ABRE	GCAACGTGTC	59	9	Abscisic acid responsiveness
PaNRT1.53	ABRE	ACGTG	62	5	Abscisic acid responsiveness
PaNRT1.53	P-box	CCTTTTG	291	7	Gibberellin-responsiveness
PaNRT1.53	P-box	CCTTTTG	633	7	Gibberellin-responsiveness
PaNRT1.53	MBS	CAACTG	1615	6	Drought-inducibility
PaNRT1.54	TGACG-motif	TGACG	305	5	MeJA-responsiveness
PaNRT1.54	CGTCA-motif	CGTCA	305	5	MeJA-responsiveness
PaNRT1.54	GARE-motif	TCTGTTG	1266	7	Gibberellin-responsiveness
PaNRT1.54	MBS	CAACTG	506	6	Drought-inducibility
PaNRT1.54	MBS	CAACTG	693	6	Drought-inducibility
PaNRT1.55	TGA-element	AACGAC	765	6	Auxin-responsive element
PaNRT1.55	ACE	GCGACGTACC	521	9	Light responsiveness
PaNRT1.55	G-box	CACGTC	241	6	Light responsiveness
PaNRT1.55	ABRE	ACGTG	242	5	Abscisic acid responsiveness
PaNRT1.55	CGTCA-motif	CGTCA	1431	5	MeJA-responsiveness
PaNRT1.55	TGACG-motif	TGACG	1431	5	MeJA-responsiveness
PaNRT1.55	MBS	CAACTG	1149	6	Drought-inducibility
PaNRT1.56	TGA-element	AACGAC	1468	6	Auxin-responsive element
PaNRT1.56	G-Box	CACGTT	1659	6	Light responsiveness
PaNRT1.56	ABRE	ACGTG	1659	5	Abscisic acid responsiveness
PaNRT1.56	TGACG-motif	TGACG	1614	5	MeJA-responsiveness
PaNRT1.56	CGTCA-motif	CGTCA	1614	5	MeJA-responsiveness
PaNRT1.57	TATC-box	TATCCCA	313	7	Gibberellin-responsiveness
PaNRT1.57	ACE	CTAACGTATT	656	9	Light responsiveness
PaNRT1.57	G-box	CACGTG	518	6	Light responsiveness
PaNRT1.57	G-Box	CACGTG	518	6	Light responsiveness
PaNRT1.57	ABRE	CACGTG	518	6	Abscisic acid responsiveness
PaNRT1.57	ABRE	ACGTG	519	5	Abscisic acid responsiveness
PaNRT1.57	TGACG-motif	TGACG	76	5	MeJA-responsiveness
PaNRT1.57	TGACG-motif	TGACG	177	5	MeJA-responsiveness
PaNRT1.57	CGTCA-motif	CGTCA	76	5	MeJA-responsiveness
PaNRT1.57	CGTCA-motif	CGTCA	177	5	MeJA-responsiveness
PaNRT1.57	GARE-motif	TCTGTTG	1757	7	Gibberellin-responsiveness
PaNRT1.57	MBS	CAACTG	481	6	Drought-inducibility
PaNRT2.1	LTR	CCGAAA	1453	6	Low-temperature responsiveness
PaNRT2.1	TCA-element	TCAGAAGAGG	1723	9	Salicylic acid responsiveness
PaNRT2.1	TGACG-motif	TGACG	452	5	MeJA-responsiveness
PaNRT2.1	CGTCA-motif	CGTCA	452	5	MeJA-responsiveness
PaNRT2.1	MBS	CAACTG	1267	6	Drought-inducibility
PaNRT2.2	G-box	TACGTG	471	6	Light responsiveness
PaNRT2.2	TCA-element	CCATCTTTTT	1624	9	Salicylic acid responsiveness
PaNRT2.2	ABRE	ACGTG	472	5	Abscisic acid responsiveness
PaNRT2.2	TGACG-motif	TGACG	979	5	MeJA-responsiveness
PaNRT2.2	CGTCA-motif	CGTCA	979	5	MeJA-responsiveness
PaNRT2.2	GARE-motif	TCTGTTG	107	7	Gibberellin-responsiveness
PaNRT2.2	GARE-motif	TCTGTTG	434	7	Gibberellin-responsiveness
PaNRT2.2	GARE-motif	TCTGTTG	1683	7	Gibberellin-responsiveness
PaNRT2.2	MBS	CAACTG	1871	6	Drought-inducibility
PaNRT2.3	G-Box	CACGTT	74	6	Light responsiveness
PaNRT2.3	TCA-element	CCATCTTTTT	1325	9	Salicylic acid responsiveness
PaNRT2.3	ABRE	GCAACGTGTC	72	9	Abscisic acid responsiveness
PaNRT2.3	ABRE	ACGTG	74	5	Abscisic acid responsiveness
PaNRT2.3	ABRE	TACGGTC	207	7	Abscisic acid responsiveness
PaNRT2.3	MBS	CAACTG	122	6	Drought-inducibility
PaNRT2.3	MBS	CAACTG	369	6	Drought-inducibility
PaNRT2.3	MBS	CAACTG	1845	6	Drought-inducibility
PaNRT3	TATC-box	TATCCCA	1894	7	Gibberellin-responsiveness
PaNRT3	G-box	TACGTG	948	6	Light responsiveness
PaNRT3	G-box	GCCACGTGGA	1981	9	Light responsiveness
PaNRT3	G-box	CACGTG	1983	6	Light responsiveness
PaNRT3	G-Box	CACGTG	1983	6	Light responsiveness
PaNRT3	TCA-element	CCATCTTTTT	298	9	Salicylic acid responsiveness
PaNRT3	TCA-element	CCATCTTTTT	1707	9	Salicylic acid responsiveness
PaNRT3	TCA-element	CCATCTTTTT	1922	9	Salicylic acid responsiveness
PaNRT3	ABRE	ACGTG	949	5	Abscisic acid responsiveness
PaNRT3	ABRE	CACGTG	1983	6	Abscisic acid responsiveness
PaNRT3	ABRE	ACGTG	1984	5	Abscisic acid responsiveness
PaNRT3	CGTCA-motif	CGTCA	799	5	MeJA-responsiveness
PaNRT3	TGACG-motif	TGACG	799	5	MeJA-responsiveness
PaNRT3	P-box	CCTTTTG	882	7	Gibberellin-responsiveness
PaNRT3	MBS	CAACTG	503	6	Drought-inducibility
PaNRT3	MBS	CAACTG	909	6	Drought-inducibility
PaNRT3	WUN-motif	AAATTTCCT	287	9	Wound-responsive element
