# Supplementary material for: Genome-Wide Identification and Expression Analysis of PaNRT Gene Family Under Various Nitrogen Conditions in Avocado (Persea americana Mill.)
Source: Genes (Basel). 2024 Dec 14;15(12):1600. doi: 10.3390/genes15121600 (PMC11675230; doi:10.3390/genes15121600)
Supplement: Supplementary file 1 [file genes-15-01600-s001.zip › Table S3.xlsx]

## Sheet: Sheet1
Table S3. Statistics of the RNA-seq data.
Sample	Total reads	Q30 (%)	GC (%)	Genome mapping rate (%)
PaHL1	40228942	96.78	46.53	93.22
PaHL2	41620032	96.82	45.77	96.16
PaHL3	41318846	96.93	46.06	93.93
PaHR1	38346584	96.89	45.35	93.28
PaHR2	40684390	96.79	45.16	93.89
PaHR3	40686794	96.21	45.31	94.01
PaLL1	39387706	96.92	44.73	94.82
PaLL2	41036610	96.4	45.23	95.38
PaLL3	40602218	96.66	45.46	95.2
PaLR1	41355024	96.28	45.12	94.78
PaLR2	40664524	96.69	45.49	94.83
PaLR3	41967640	96.33	44.96	94.21
