# Supplementary material for: Genome-Wide Identification and Expression Analysis of PaNRT Gene Family Under Various Nitrogen Conditions in Avocado (Persea americana Mill.)
Source: Genes (Basel). 2024 Dec 14;15(12):1600. doi: 10.3390/genes15121600 (PMC11675230; doi:10.3390/genes15121600)
Supplement: Supplementary file 1 [file genes-15-01600-s001.zip › Table S4.xlsx]

## Sheet: Sheet1
Table S4. The annotation rate of avocado genes in 8 different databases.
Database	Number of genes
COG	288
GO	303
KEGG	265
KOG	581
Pfam	903
Swiss-Prot	984
eggNOG	1409
NR	1618
ALL	1625
